# Supplementary material for: Assessment of expression of calcium signaling related lncRNAs in epilepsy
Source: Sci Rep. 2023 Oct 21;13:17993. doi: 10.1038/s41598-023-45341-7 (PMC10590428; doi:10.1038/s41598-023-45341-7)
Supplement: Supplementary file 1 — Supplementary Information. [file 41598_2023_45341_MOESM1_ESM.xlsx]

## Sheet: Case
		SLC1A1			SLC25A12			lnc-SLC25A12			LINC01231			ATP2B2			lnc-MTR-1			B2m
		Sample Name	Cт Mean	mean_PCR_eff	Sample Name	Cт Mean	mean_PCR_eff	Sample Name	Cт Mean	mean_PCR_eff	Sample Name	Cт Mean	mean_PCR_eff	Sample Name	Cт Mean	mean_PCR_eff	Sample Name	Cт Mean	mean_PCR_eff	Sample Name	Cт Mean	mean_PCR_eff
		Sample 1	34.3381	1.88709	Sample 1	30.6006	1.88292	Sample 1	32.2546	1.91439	Sample 1	29.8305	1.93657	Sample 1	34.5061	1.89943	Sample 1	32.3746	1.95041	Sample 1	18.104	1.95506
		Sample 2	33.122	1.88709	Sample 2	31.6796	1.88292	Sample 2	34.0044	1.91439	Sample 2	33.2609	1.93657	Sample 2	33.016	1.89943	Sample 2	33.8041	1.95041	Sample 2	19.1685	1.95506
		Sample 3	35.1647	1.88709	Sample 3	33.6587	1.88292	Sample 3	33.4548	1.91439	Sample 3	30.9129	1.93657	Sample 3	36.1524	1.89943	Sample 3	34.8027	1.95041	Sample 3	18.92	1.95506
		Sample 4	30.2188	1.90899	Sample 4	31.8488	1.88292	Sample 4	32.9349	1.91439	Sample 4	29.3293	1.93657	Sample 4	34.0608	1.89943	Sample 4	32.8128	1.95041	Sample 4	18.9411	1.95506
		Sample 5	29.6652	1.90899	Sample 5	31.9256	1.88292	Sample 5	32.2372	1.91439	Sample 5	30.8959	1.93657	Sample 5	34.8466	1.89943	Sample 5	31.9216	1.95041	Sample 5	18.6383	1.95506
		Sample 6	35.5837	1.90899	Sample 6	34.9321	1.88292	Sample 6	33.871	1.91439	Sample 6	30.1026	1.93657	Sample 6	33.0164	1.89943	Sample 6	32.8845	1.95041	Sample 6	18.9666	1.95506
		Sample 7	30.2177	1.90899	Sample 7	34.2171	1.88292	Sample 7	34.1908	1.91439	Sample 7	31.4544	1.93657	Sample 7	33.2644	1.89943	Sample 7	31.2554	1.95041	Sample 7	23.002	1.95506
		Sample 8	29.2889	1.90899	Sample 8	35.6431	1.88292	Sample 8	33.0214	1.91439	Sample 8	34.422	1.93657	Sample 8	31.1369	1.89943	Sample 8	31.2913	1.95041	Sample 8	19.0594	1.95506
		Sample 9	35.8994	1.90899	Sample 9	31.0298	1.88292	Sample 9	35.0546	1.91439	Sample 9	35.8491	1.93657	Sample 9	31.7459	1.89943	Sample 9	31.6658	1.95041	Sample 9	17.6938	1.95506
		Sample 10	30.0064	1.90899	Sample 10	33.9146	1.88292	Sample 10	34.3352	1.91439	Sample 10	33.8601	1.93657	Sample 10	33.344	1.89943	Sample 10	32.038	1.95041	Sample 10	22.3438	1.95506
		Sample 11	34.7116	1.88709	Sample 11	33.3696	1.88292	Sample 11	32.2824	1.91439	Sample 11	28.2174	1.93657	Sample 11	34.4957	1.89943	Sample 11	32.2886	1.95041	Sample 11	20.5192	1.95506
		Sample 12	33.3242	1.88709	Sample 12	33.5245	1.88292	Sample 12	31.6105	1.91439	Sample 12	27.3334	1.93657	Sample 12	32.3486	1.89943	Sample 12	31.1732	1.95041	Sample 12	22.3646	1.95506
		Sample 13	29.1428	1.90899	Sample 13	35.6861	1.88292	Sample 13	35.2771	1.91439	Sample 13	37.4125	1.93657	Sample 13	35.6114	1.89943	Sample 13	31.5299	1.95041	Sample 13	21.8074	1.95506
		Sample 14	32.4308	1.88709	Sample 14	33.4355	1.88292	Sample 14	31.2466	1.91439	Sample 14	26.5402	1.93657	Sample 14	32.8537	1.89943	Sample 14	29.9706	1.95041	Sample 14	24.3567	1.95506
		Sample 15	35.6341	1.88709	Sample 15	32.5962	1.88292	Sample 15	35.4825	1.91439	Sample 15	37.3156	1.93657	Sample 15	33.2763	1.89943	Sample 15	33.5131	1.95041	Sample 15	24.8997	1.95506
		Sample 16	29.6485	1.90899	Sample 16	34.6785	1.88292	Sample 16	35.5027	1.91439	Sample 16	34.4041	1.93657	Sample 16	31.8113	1.89943	Sample 16	31.5011	1.95041	Sample 16	24.858	1.95506
		Sample 17	29.554	1.90899	Sample 17	30.9623	1.88292	Sample 17	33.651	1.91439	Sample 17			Sample 17	32.0124	1.89908	Sample 17	36.8866	1.94262	Sample 17	18.8524	1.95506
		Sample 18	33.2882	1.90899	Sample 18	32.8692	1.88292	Sample 18	31.7565	1.91439	Sample 18	27.2168	1.92848	Sample 18	33.5364	1.89908	Sample 18	36.138	1.94262	Sample 18	17.9421	1.95506
		Sample 19	32.6357	1.90899	Sample 19	35.1739	1.88292	Sample 19	35.6112	1.91439	Sample 19	31.7926	1.92848	Sample 19	33.734	1.89908	Sample 19	34.794	1.94262	Sample 19	19.7761	1.95506
		Sample 20	27.7038	1.90899	Sample 20	35.5709	1.88292	Sample 20	33.5701	1.91439	Sample 20	33.3704	1.92848	Sample 20	33.7854	1.89908	Sample 20	32.7818	1.94262	Sample 20	19.7954	1.95506
		Sample 21	36.8683	1.90899	Sample 21	33.7783	1.88292	Sample 21	33.9662	1.91439	Sample 21	28.2144	1.92848	Sample 21	34.716	1.89908	Sample 21	35.0228	1.94262	Sample 21	21.5275	1.95506
		Sample 22	30.6089	1.90899	Sample 22	33.9574	1.88292	Sample 22	32.8512	1.91439	Sample 22	35.1714	1.92848	Sample 22	33.6783	1.89908	Sample 22	35.7063	1.94262	Sample 22	19.8858	1.95506
		Sample 23	32.6509	1.90899	Sample 23	33.7412	1.88292	Sample 23	33.3198	1.91439	Sample 23	30.4995	1.92848	Sample 23	33.2673	1.89908	Sample 23	33.619	1.94262	Sample 23	22.0016	1.95506
		Sample 24	34.1208	1.88709	Sample 24	31.74	1.88292	Sample 24	34.6626	1.91439	Sample 24	36.7089	1.92848	Sample 24	32.7541	1.89908	Sample 24	36.4225	1.94262	Sample 24	17.6491	1.95506
		Sample 25	33.1128	1.90899	Sample 25	30.7318	1.88292	Sample 25	34.5335	1.9197	Sample 25	31.5286	1.92848	Sample 25	32.7522	1.89908	Sample 25	34.8404	1.94262	Sample 25	24.9342	1.95506
		Sample 26	34.6637	1.90899	Sample 26	34.1429	1.88292	Sample 26	31.8694	1.9197	Sample 26	25.9436	1.92848	Sample 26	33.2581	1.89908	Sample 26	34.4011	1.94262	Sample 26	18.6869	1.95506
		Sample 27	34.3216	1.90899	Sample 27	35.2041	1.88292	Sample 27	35.06	1.9197	Sample 27	33.4526	1.92848	Sample 27	33.8099	1.89908	Sample 27	33.3902	1.94262	Sample 27	19.3526	1.95506
		Sample 28	29.8703	1.90899	Sample 28	35.9679	1.88292	Sample 28	34.9526	1.9197	Sample 28	31.5368	1.92848	Sample 28	34.5296	1.89908	Sample 28	34.4307	1.94262	Sample 28	19.9829	1.95506
		Sample 29	30.1768	1.90899	Sample 29	33.1023	1.88292	Sample 29	34.3212	1.9197	Sample 29	29.3966	1.92848	Sample 29	34.8802	1.89908	Sample 29	33.3168	1.94262	Sample 29	18.655	1.95506
		Sample 30	32.4308	1.88709	Sample 30	35.6648	1.88292	Sample 30	34	1.9197	Sample 30	27.6799	1.92848	Sample 30	34.5678	1.89908	Sample 30	36.2098	1.94262	Sample 30	21.7536	1.95506
		Sample 31	28.0598	1.90899	Sample 31	33.3941	1.88292	Sample 31	34.3213	1.9197	Sample 31	27.8318	1.92848	Sample 31	33.5888	1.89908	Sample 31	33.7276	1.94262	Sample 31	22.2695	1.95506
		Sample 32	35.1137	1.90899	Sample 32	34.6818	1.88292	Sample 32	35.9322	1.9197	Sample 32	32.6346	1.92848	Sample 32	33.0857	1.89908	Sample 32	31.3271	1.94262	Sample 32	18.087	1.95506
		Sample 33	27.9406	1.90899	Sample 33	29.6692	1.88292	Sample 33	33.3856	1.9197	Sample 33	31.1879	1.92848	Sample 33	35.761	1.89908	Sample 33	33.5479	1.94262	Sample 33	16.6269	2.01337
		Sample 34	33.3242	1.88709	Sample 34	29.8295	1.88292	Sample 34	33.4264	1.9197	Sample 34	28.5315	1.92848	Sample 34	32.1205	1.89908	Sample 34	33.2386	1.94262	Sample 34	17.3502	2.01337
		Sample 35	35.287	1.90899	Sample 35	31.9343	1.88292	Sample 35	34.6395	1.9197	Sample 35			Sample 35	33.6502	1.89908	Sample 35	33.8762	1.94262	Sample 35	17.5187	2.01337
		Sample 36	38.2177	1.90899	Sample 36	32.5171	1.88292	Sample 36	34.4655	1.9197	Sample 36			Sample 36	33.3207	1.89908	Sample 36	33.7578	1.94262	Sample 36	19.6849	2.01337
		Sample 37	34.7116	1.88709	Sample 37	31.4389	1.88292	Sample 37	33.4843	1.9197	Sample 37	29.2623	1.92848	Sample 37	32.5076	1.89908	Sample 37	33.6878	1.94262	Sample 37	18.5662	2.01337
		Sample 38	31.3799	1.90899	Sample 38	31.1146	1.88292	Sample 38	33.9182	1.9197	Sample 38	30.9542	1.92848	Sample 38	32.9056	1.89908	Sample 38	34.5011	1.94262	Sample 38	17.763	2.01337
		Sample 39	34.5682	1.90899	Sample 39	30.9266	1.88292	Sample 39	33.9512	1.9197	Sample 39	32.8527	1.92848	Sample 39	34.5252	1.89908	Sample 39	33.3104	1.94262	Sample 39	17.9352	2.01337

## Sheet: Ctrl
		SLC1A1			SLC25A12			lnc-SLC25A12			LINC01231			ATP2B2			lnc-MTR-1			B2m
No.	Sex	Sample Name	Cт Mean	mean_PCR_eff	Sample Name	Cт Mean	mean_PCR_eff	Sample Name	Cт Mean	mean_PCR_eff	Sample Name	Cт Mean	mean_PCR_eff	Sample Name	Cт Mean	mean_PCR_eff	Sample Name	Cт Mean	mean_PCR_eff	Sample Name	Cт Mean	mean_PCR_eff
1	M	Sample 1	31.4365	1.90102	Sample 1	31.8334	2.02876	Sample 1			Sample 1	31.8165	2.04355	Sample 1	29.8676	1.94201	Sample 1	32.8276	1.97803	Sample 1	18.655	1.87968
2	M	Sample 2			Sample 2	31.1318	2.02876	Sample 2	30.0067	1.93471	Sample 2	31.1144	2.04355	Sample 2	32.187	1.94201	Sample 2	34.7344	1.97803	Sample 2	16.7158	1.87968
3	M	Sample 3	32.2241	1.90102	Sample 3	29.7371	2.02876	Sample 3	32.6338	1.93471	Sample 3	29.7202	2.04355	Sample 3	32.5145	1.94201	Sample 3	33.8771	1.97803	Sample 3	21.933	1.87968
4	M	Sample 4			Sample 4			Sample 4	30.7141	1.93471	Sample 4	30.762	2.04355	Sample 4	31.8721	1.94201	Sample 4	34.5869	1.97803	Sample 4	17.2318	1.87968
5	M	Sample 5	31.5081	1.90102	Sample 5	29.8507	2.02876	Sample 5	32.2668	1.93471	Sample 5	29.833	2.04355	Sample 5	31.9158	1.94201	Sample 5	36.6103	1.97803	Sample 5	21.7717	1.87968
6	M	Sample 6	31.4175	1.90102	Sample 6	30.9033	2.02876	Sample 6	31.9975	1.93471	Sample 6	30.6565	2.04355	Sample 6	33.1348	1.94201	Sample 6	33.8755	1.97803	Sample 6	20.8739	1.87968
7	M	Sample 7	30.983	1.90102	Sample 7	30.5375	2.02876	Sample 7	33.6551	1.93471	Sample 7	30.52	2.04355	Sample 7	32.9806	1.94201	Sample 7	34.8452	1.97803	Sample 7	19.18	1.87968
8	M	Sample 8	26.3723	1.90102	Sample 8	30.4371	2.02876	Sample 8	28.5154	1.93471	Sample 8	30.4191	2.04355	Sample 8	32.7834	1.94201	Sample 8	35.9824	1.97803	Sample 8	18.2538	1.87968
9	M	Sample 9	34.8429	1.89135	Sample 9	31.2232	2.02876	Sample 9	34.7702	1.93471	Sample 9	31.206	2.04355	Sample 9	26.6917	1.94201	Sample 9	31.1306	1.97803	Sample 9	25.7678	1.87968
10	M	Sample 10	32.1911	1.90249	Sample 10	30.3727	2.02876	Sample 10	28.1884	1.93471	Sample 10	30.3556	2.04355	Sample 10	30.9707	1.94201	Sample 10	28.975	1.97803	Sample 10	17.7921	1.87968
11	M	Sample 11	30.5436	1.89135	Sample 11	30.2037	2.02876	Sample 11	32.7929	1.93471	Sample 11	30.1863	2.04355	Sample 11	29.5465	1.94201	Sample 11	28.3545	1.97803	Sample 11	19.6387	1.87968
12	M	Sample 12	33.0492	1.90249	Sample 12	30.1976	2.02876	Sample 12	30.2208	1.93471	Sample 12	30.1803	2.04355	Sample 12	33.1028	1.94201	Sample 12			Sample 12	17.0899	1.87968
13	M	Sample 13	33.0492	1.90249	Sample 13	29.9631	2.02876	Sample 13	32.8614	1.93471	Sample 13	29.9459	2.04355	Sample 13	30.6982	1.94201	Sample 13	34.0146	1.97803	Sample 13	17.6974	1.87968
14	M	Sample 14	34.1775	1.89135	Sample 14	30.6835	2.02876	Sample 14	28.2023	1.93471	Sample 14	30.6661	2.04355	Sample 14	32.4638	1.94201	Sample 14			Sample 14	19.7571	1.87968
15	M	Sample 15	36.6778	1.89135	Sample 15	29.3706	2.02876	Sample 15	30.9578	1.93471	Sample 15	29.3535	2.04355	Sample 15	29.7642	1.94201	Sample 15	33.3785	1.97803	Sample 15	16.9877	1.87968
16	M	Sample 16	32.1552	1.90249	Sample 16	29.6615	2.02876	Sample 16	31.9807	1.93471	Sample 16	29.6439	2.04355	Sample 16	27.7106	1.94201	Sample 16			Sample 16	18.4457	1.87968
17	M	Sample 17	33.4212	1.89135	Sample 17	29.0132	2.02876	Sample 17	31.701	1.93471	Sample 17	28.9963	2.04355	Sample 17	29.5316	1.94201	Sample 17	33.1129	1.97803	Sample 17	17.9303	1.87968
18	M	Sample 18	32.9471	1.89135	Sample 18	28.1772	2.02876	Sample 18	31.7599	1.93471	Sample 18	28.1601	2.04355	Sample 18	30.8689	1.94201	Sample 18	30.1008	1.97803	Sample 18	18.6002	1.87968
19	M	Sample 19	33.3148	1.90249	Sample 19	29.8849	2.02876	Sample 19	31.3495	1.93471	Sample 19	29.8679	2.04355	Sample 19	32.1632	1.94201	Sample 19	33.729	1.97803	Sample 19	18.7943	1.87968
20	M	Sample 20	34.7925	1.89135	Sample 20	28.1535	2.02876	Sample 20	30.5297	1.93471	Sample 20	28.1361	2.04355	Sample 20	32.2242	1.94201	Sample 20	28.8735	1.97803	Sample 20	16.9118	1.87968
21	M	Sample 21	32.1272	1.90249	Sample 21	30.3611	2.02876	Sample 21	31.505	1.93471	Sample 21	30.3434	2.04355	Sample 21			Sample 21	29.7004	1.97803	Sample 21	17.9602	1.87968
22	M	Sample 22	30.0274	1.89135	Sample 22	30.6343	2.02876	Sample 22	31.9387	1.93471	Sample 22	30.617	2.04355	Sample 22	30.8993	1.94201	Sample 22	33.9151	1.97803	Sample 22	17.4056	1.87968
23	M	Sample 23	30.9713	1.89135	Sample 23	29.4293	2.02876	Sample 23	33.4013	1.93471	Sample 23	29.4359	2.04355	Sample 23	31.3379	1.94201	Sample 23			Sample 23	23.6162	1.87968
24	M	Sample 24	36.1501	1.89135	Sample 24	28.7456	2.02876	Sample 24	28.6064	1.93471	Sample 24	28.7276	2.04355	Sample 24	31.3872	1.94201	Sample 24	35.1056	1.97803	Sample 24	21.598	1.87968
25	M	Sample 25	36.9773	1.90249	Sample 25	30.0162	2.02876	Sample 25	32.0629	1.90914	Sample 25	31.2422	2.04355	Sample 25	29.8808	1.94201	Sample 25	32.6721	1.97803	Sample 25	17.2446	1.87968
26	M	Sample 26	33.1839	1.90249	Sample 26	29.5047	2.02876	Sample 26	30.3761	1.90914	Sample 26	29.4873	2.04355	Sample 26	31.4024	1.94201	Sample 26	32.5104	1.97803	Sample 26	17.0301	1.87968
27	M	Sample 27	33.0881	1.90249	Sample 27	30.5949	2.02876	Sample 27	29.7701	1.90914	Sample 27	30.5763	2.04355	Sample 27	31.0738	1.94201	Sample 27	33.3345	1.97803	Sample 27	16.9739	1.87968
28	M	Sample 28	31.2428	1.89135	Sample 28	28.4724	2.02876	Sample 28	29.6569	1.90914	Sample 28	28.454	2.04355	Sample 28	30.6292	1.94201	Sample 28	28.3101	1.97803	Sample 28	16.8299	1.87968
29	M	Sample 29	36.4088	1.89135	Sample 29	35.69	2.00728	Sample 29	30.9733	1.90914	Sample 29	29.5962	2.04355	Sample 29	30.925	1.94201	Sample 29	34.8188	1.97803	Sample 29	17.8942	1.87968
30	M	Sample 30	32.5395	1.90249	Sample 30	31.1386	2.00728	Sample 30	33.7879	1.90914	Sample 30	29.9414	2.04355	Sample 30	30.8002	1.94201	Sample 30	33.5827	1.97803	Sample 30	16.0817	1.87968
31	F	Sample 31	32.1708	1.89135	Sample 31	32.4181	2.00728	Sample 31	33.6701	1.90914	Sample 31	27.5813	2.04355	Sample 31	26.9415	1.94201	Sample 31	35.5427	1.97803	Sample 31	19.8512	1.87968
32	F	Sample 32	30.863	1.90249	Sample 32			Sample 32	34.6743	1.90914	Sample 32	29.915	2.04355	Sample 32	28.9219	1.94201	Sample 32			Sample 32	26.8189	1.87968
33	F	Sample 33	34.5688	1.92942	Sample 33	34.8686	2.00728	Sample 33	34.0199	1.90914	Sample 33	28.3778	2.04355	Sample 33	29.7681	1.94201	Sample 33	33.4619	1.97803	Sample 33	28.7242	1.87968
34	F	Sample 34	31.9795	1.92942	Sample 34	32.8859	2.00728	Sample 34	32.8443	1.90914	Sample 34	30.8493	2.04355	Sample 34	29.8569	1.94201	Sample 34	33.1744	1.97803	Sample 34	27.6339	1.87968
35	F	Sample 35	34.4008	1.92942	Sample 35			Sample 35	31.7281	1.90914	Sample 35	27.8524	2.04355	Sample 35	30.1875	1.94201	Sample 35	33.7963	1.97803	Sample 35	18.3107	1.87968
36	F	Sample 36	34.993	1.92942	Sample 36	36.4276	2.00728	Sample 36	31.5806	1.90914	Sample 36	31.3612	2.04355	Sample 36	30.3825	1.94201	Sample 36	34.2241	1.97803	Sample 36	19.0838	1.87968
37	F	Sample 37	33.6725	1.92942	Sample 37	35.9722	2.00728	Sample 37	32.9365	1.90914	Sample 37	27.8371	2.04355	Sample 37	30.7512	1.94201	Sample 37			Sample 37	21.0846	1.87968
38	F	Sample 38	32.8541	1.92942	Sample 38	30.319	2.00728	Sample 38	31.6895	1.90914	Sample 38	28.9503	2.04355	Sample 38	30.2931	1.94201	Sample 38	28.4003	1.97803	Sample 38	25.0742	1.87968
39	F	Sample 39	33.8627	1.92942	Sample 39	32.2238	2.00728	Sample 39	31.9074	1.90914	Sample 39	31.3176	2.04355	Sample 39	30.7396	1.94201	Sample 39	32.9599	1.97803	Sample 39	19.5409	1.87968
40	F	Sample 40	33.3905	1.92942	Sample 40	32.9224	2.00728	Sample 40	31.374	1.90914	Sample 40	29.4544	2.04355	Sample 40	26.1671	1.94201	Sample 40	33.8768	1.97803	Sample 40	18.8042	1.87968
41	F	Sample 41	36.8347	1.92942	Sample 41	31.3342	2.00728	Sample 41	32.5749	1.90914	Sample 41	29.5679	2.04355	Sample 41	28.0989	1.94201	Sample 41	27.7505	1.97803	Sample 41	15.8432	1.87968
42	F	Sample 42	33.5177	1.92942	Sample 42			Sample 42	33.0006	1.90914	Sample 42	28.6712	2.04355	Sample 42	28.1051	1.94201	Sample 42	32.1325	1.97803	Sample 42	17.9811	1.87968
43	F	Sample 43	34.8791	1.92942	Sample 43	34.2823	2.00728	Sample 43	32.5916	1.90914	Sample 43	32.7337	2.04355	Sample 43	29.8841	1.94201	Sample 43			Sample 43	20.2149	1.87968
44	F	Sample 44	32.2881	1.92942	Sample 44	35.0348	2.00728	Sample 44	32.5693	1.90914	Sample 44	30.3196	2.04355	Sample 44	29.7301	1.94201	Sample 44			Sample 44	18.1076	1.87968
45	F	Sample 45	33.6256	1.92942	Sample 45	33.5258	2.00728	Sample 45	32.189	1.90914	Sample 45	29.9388	2.04355	Sample 45	29.7876	1.94201	Sample 45	31.8027	1.97803	Sample 45	19.1623	1.87968
46	F	Sample 46	33.6233	1.92942	Sample 46			Sample 46	32.2107	1.90914	Sample 46	29.6793	2.04355	Sample 46	29.8742	1.94201	Sample 46	31.6735	1.97803	Sample 46	18.5059	1.87968
47	F	Sample 47	33.4149	1.92942	Sample 47	33.3386	2.00728	Sample 47	32.4859	1.90914	Sample 47	30.8648	2.04355	Sample 47	29.7508	1.94201	Sample 47			Sample 47	21.0059	1.87968
48	F	Sample 48	33.8818	1.92942	Sample 48	32.7557	2.00728	Sample 48	30.9951	1.90914	Sample 48	27.7141	2.04355	Sample 48	29.6912	1.94201	Sample 48	33.3748	1.97686	Sample 48	21.1497	1.87968
49	F	Sample 49	34.9341	1.92942	Sample 49			Sample 49	32.7641	1.92799	Sample 49	34.0735	1.97455	Sample 49	37.071	1.93476	Sample 49	34.2913	1.97686	Sample 49	18.2139	1.87113
50	F	Sample 50	35.1345	1.92942	Sample 50	33.2764	2.00728	Sample 50	32.9203	1.92799	Sample 50	32.1006	1.97455	Sample 50	33.867	1.93476	Sample 50	34.2194	1.97686	Sample 50	16.9112	1.87113
51	F	Sample 51			Sample 51			Sample 51	32.0963	1.92799	Sample 51	27.5672	1.97455	Sample 51	34.7953	1.93476	Sample 51	34.822	1.97686	Sample 51	18.2636	1.87113
52	F	Sample 52	33.4356	1.92942	Sample 52			Sample 52	33.5622	1.92799	Sample 52	31.0092	1.97455	Sample 52	34.5632	1.93476	Sample 52	35.2239	1.97686	Sample 52	16.7651	1.87113
53	F	Sample 53	33.4665	1.92942	Sample 53	34.6354	2.00728	Sample 53	33.9415	1.92799	Sample 53	36.7505	1.97455	Sample 53	34.1728	1.93476	Sample 53	33.7324	1.97686	Sample 53	20.88	1.87113
54	F	Sample 54	32.9336	1.92942	Sample 54	34.7542	2.00728	Sample 54	32.5371	1.92799	Sample 54	29.7884	1.97455	Sample 54	35.6358	1.93476	Sample 54	32.9526	1.97686	Sample 54	17.5982	1.87113
55	F	Sample 55			Sample 55	31.3012	2.00728	Sample 55	27.6414	1.92799	Sample 55	29.7884	1.97455	Sample 55	33.9297	1.93476	Sample 55	33.8439	1.97686	Sample 55	16.7648	1.87113
56	F	Sample 56	34.7022	1.92942	Sample 56	32.5326	2.00728	Sample 56	32.9302	1.92799	Sample 56	39.3668	1.97455	Sample 56	34.4088	1.93476	Sample 56	34.3975	1.97686	Sample 56	17.9284	1.87113
57	F	Sample 57	32.1955	1.90102	Sample 57			Sample 57	32.9145	1.92799	Sample 57	32.1006	1.97455	Sample 57	34.8712	1.93476	Sample 57	33.9974	1.97686	Sample 57	18.3851	1.87113
58	F	Sample 58	31.8315	1.90102	Sample 58	33.3994	2.00728	Sample 58	31.6096	1.92799	Sample 58	27.5672	1.97455	Sample 58	33.3002	1.93476	Sample 58	35.3772	1.97686	Sample 58	19.573	1.87113
59	F	Sample 59	32.358	1.90102	Sample 59	31.2205	2.00728	Sample 59	35.0086	1.92799	Sample 59	21.6287	1.97455	Sample 59	35.4936	1.93476	Sample 59			Sample 59	27.3308	1.87113
60	F	Sample 60	36.9871	1.90102	Sample 60	32.8188	2.00728	Sample 60	33.3479	1.92799	Sample 60	34.3836	1.97455	Sample 60	34.5085	1.93476	Sample 60	32.4543	1.97686	Sample 60	26.8587	1.87113
61	F	Sample61	37.0361	1.87737	Sample61	27.7987	2.03212	Sample61	32.5852	2.16465	Sample61	29.3618	1.99009	Sample61	33.1786	1.94407	Sample61	32.1285	2.0018	Sample61	18.6721	1.89002
62	F	Sample62	36.5622	1.87737	Sample62	31.9653	2.03212	Sample62	31.0538	2.16465	Sample62	29.88	1.99009	Sample62	32.7723	1.94407	Sample62	28.4007	2.0018	Sample62	18.9112	1.89002
63	F	Sample 63	34.5905	1.87737	Sample 63	27.1525	2.03212	Sample 63	29.8888	2.16465	Sample 63	33.402	1.99009	Sample 63	32.9284	1.94407	Sample 63	31.6369	2.0018	Sample 63	18.5115	1.89002
64	F	Sample 64	34.2985	1.87737	Sample 64	32.9117	2.03212	Sample 64	30.135	2.16465	Sample 64	29.6636	1.99009	Sample 64	31.5245	1.94407	Sample 64	32.2263	2.0018	Sample 64	18.1065	1.89002
65	F	Sample 65	34.1818	1.87737	Sample 65	26.8877	2.03212	Sample 65	34.9249	2.16465	Sample 65	31.7114	1.99009	Sample 65	32.3879	1.94407	Sample 65	30.7554	2.0018	Sample 65	17.5045	1.89002
66	F	Sample 66	33.6318	1.87737	Sample 66	28.9433	2.03212	Sample 66	32.417	2.16465	Sample 66	28.4853	1.99009	Sample 66	31.0584	1.94407	Sample 66	28.1201	2.0018	Sample 66	17.9799	1.89002
67	F	Sample 67	34.0905	1.87737	Sample 67	29.4905	2.03212	Sample 67	29.1428	2.16465	Sample 67	33.7203	1.99009	Sample 67	32.1499	1.94407	Sample 67	29.2203	2.0018	Sample 67	16.8881	1.89002
68	F	Sample 68	32.6153	1.87737	Sample 68	26.9463	2.03212	Sample 68	29.6454	2.16465	Sample 68	29.2385	1.99009	Sample 68	31.4423	1.94407	Sample 68	27.5349	2.0018	Sample 68	17.8145	1.89002
69	F	Sample 69	33.0341	1.87737	Sample 69	28.9086	2.03212	Sample 69	29.7488	2.16465	Sample 69	29.6105	1.99009	Sample 69	31.2348	1.94407	Sample 69	27.4708	2.0018	Sample 69	18.8027	1.89002
70	F	Sample 70	34.8092	1.87737	Sample 70	26.1408	2.03212	Sample 70	30.1611	2.16465	Sample 70	30.7421	1.99009	Sample 70	32.0726	1.94407	Sample 70	26.4309	2.0018	Sample 70	18.6196	1.89002
71	F	Sample 71	33.5688	1.87737	Sample 71	26.9377	2.03212	Sample 71	29.0106	2.16465	Sample 71	29.3094	1.99009	Sample 71	32.0322	1.94407	Sample 71	32.8306	2.0018	Sample 71	19.9849	1.89002
